# Supplementary material for: Identification of a prognostic classifier based on EMT-related lncRNAs and the function of LINC01138 in tumor progression for lung adenocarcinoma
Source: Front Mol Biosci. 2022 Aug 17;9:976878. doi: 10.3389/fmolb.2022.976878 (PMC9428519; doi:10.3389/fmolb.2022.976878)
Supplement: Supplementary file 2 [file Table3.XLSX]

## Sheet: Sheet1
EMT-related lncRNAs
AC046134.2
TPT1-AS1
SREBF2-AS1
AC105389.2
AL049840.6
AC025171.4
VPS9D1-AS1
AC007849.1
AC048341.2
AC006001.2
AC011511.5
DLGAP1-AS2
AC137932.3
PVT1
SCAT8
AC025857.2
THUMPD3-AS1
SYNPR-AS1
AL008733.1
APTR
AC026979.2
AC010654.1
HLA-DQB1-AS1
AC025048.4
LINC01564
AC003070.1
AC125807.2
AC004908.2
HOXB-AS2
LINC01123
AC116366.2
LOXL1-AS1
AL353622.1
NORAD
AC009549.1
AC108010.1
MAFG-DT
LINC01480
BCRP3
AL513550.1
AC068792.1
AC007773.1
LINC01063
AC010735.2
AC013403.2
AC243960.1
TMPO-AS1
URB1-AS1
AL117379.1
AP001381.1
AP001160.3
AC021851.1
AC130456.3
AP003392.1
AL133330.1
AC004918.1
AL445524.1
AL662791.1
DSCAM-AS1
C2orf27A
AL445250.1
AL109914.1
AP001160.4
MIR3945HG
ARHGEF26-AS1
AC009005.1
AC244153.1
AC090948.3
AL590226.1
AC087286.2
AC069544.1
OTUD6B-AS1
TMEM147-AS1
PPP1R14B-AS1
SNHG6
AC004492.1
KDM7A-DT
AC090617.5
AC022973.4
LINC01983
CD27-AS1
MKLN1-AS
AL133355.1
AL139287.1
LINC00662
BX537318.1
PRDM16-DT
PRKCZ-AS1
SAMD12-AS1
NRAV
AC087071.1
AC008555.4
ZNNT1
AC037459.2
AC073896.4
Z84485.1
LINC00294
AC026470.2
AC107068.1
AC091982.3
AL357033.4
AC010894.2
LINC01637
AC100810.1
LINC00685
AC069281.2
PITPNA-AS1
LINC02617
AP005482.4
AC067930.3
AC011481.1
AC096677.1
AL138724.2
MIR205HG
CTBP1-DT
LINC00963
LINC02560
AC108860.2
AL132857.1
UCKL1-AS1
AC006504.7
LINC01011
AC090948.2
CAPN10-DT
LINC00115
AC018645.3
AC025181.2
LINC00582
AC061992.2
PAXIP1-AS2
TBX5-AS1
TNRC6C-AS1
AL031666.1
AC009318.2
AC005519.1
AC008966.2
HMGA1P4
FP671120.8
AC009974.1
AC018752.1
AC139887.4
ADAMTSL4-AS1
AL022067.1
MYOSLID
AL022328.2
AC091729.3
LBX2-AS1
AC090198.1
AL512353.1
AC069023.1
AC073896.2
OLMALINC
AC027097.1
AF117829.1
AC012467.2
AL139246.5
AL355916.1
FOXD3-AS1
AC008969.1
MSC-AS1
AC064807.4
AC124067.2
AC118553.1
AF131215.5
AP002748.4
LINC02166
AC002044.1
AC133528.1
AC130456.2
AL513008.1
AC093001.1
HCG27
AL109615.3
PXN-AS1
NKX2-1-AS1
LINC02352
AC087286.4
AC060766.7
FBXL19-AS1
AL391121.1
DHDDS-AS1
AC026471.3
PSMB8-AS1
DM1-AS
AC080037.2
HNF1A-AS1
AP006621.2
AC020915.3
AC022098.2
AL035071.1
AP001033.4
AC002553.2
AC022509.3
SNHG4
AC008496.2
AC018690.1
AGAP2-AS1
VPS13B-DT
AC026785.3
AL118516.1
NOP14-AS1
C8orf31
AC137894.1
FMR1-IT1
AC010834.3
AC105219.1
AC009065.9
ITGB1-DT
AC009133.1
AC008268.1
AC005476.2
BCAR4
LINC01765
SAPCD1-AS1
LINC02861
LINC02577
AL121944.2
BX322234.1
AC011450.1
AL391834.2
LINC01612
AC027117.2
AC005332.5
LINC02362
AC138956.1
AC008610.1
AC024060.2
AC008735.4
LINC01607
AC024896.1
AC092794.1
AC139149.1
AC012615.1
AL137003.1
PAX8-AS1
MIR600HG
AC110792.3
ATP13A4-AS1
AC008770.3
CD44-AS1
AC034243.1
AL355803.1
AL033397.1
AC002563.1
LAMC1-AS1
AC084871.2
AC005332.6
NFE4
ARHGEF38-IT1
AC104825.1
LPP-AS2
AC004687.1
AC114730.3
AL139011.1
LINC01703
LINC00106
LHFPL3-AS2
AC019069.1
AL592494.2
FOXD2-AS1
AC010503.5
AC110285.2
AL121603.2
AC104461.1
AC005920.2
AC007684.2
SEMA3B-AS1
AP001542.3
AC012510.1
LINC00346
DPP4-DT
LINC01655
GAS5
TSPEAR-AS1
COLCA1
AC124312.2
AL359076.1
AC010201.2
AL122035.1
MCM3AP-AS1
DNAJC3-DT
LINC02298
AC087269.1
AL109614.1
COPDA1
AC007216.4
RHPN1-AS1
AP000442.1
AC010326.3
POLR2J4
LINC02253
AL353804.2
AC233728.1
AC002064.3
ERVK13-1
LINC00265
AL122010.1
AL031775.1
LINC01963
LINC01116
AL590666.2
LINC01184
AL121906.2
AL391244.2
AC018926.3
WAKMAR2
AL121832.2
KIF1C-AS1
AL159169.2
AC026368.1
AC083809.1
CHKB-DT
AC006059.1
ADIRF-AS1
PPP3CB-AS1
AL590617.2
AL132780.1
SNHG21
AC093388.1
AC129510.1
TMEM44-AS1
AC008669.1
AC135050.5
AC025171.3
AC027801.1
AP002387.2
PTCSC3
LINC02593
AC007038.1
AC245014.3
TRBV11-2
C2CD4D-AS1
SNHG20
AC091563.1
SNHG12
LINC00261
LINC00857
MHENCR
LRRK2-DT
AL035701.1
MIR4453HG
LINC00997
AC105020.1
AC005840.2
LINC00996
PAXIP1-AS1
AC010643.1
AC019117.3
AC105219.3
MED8-AS1
AC145423.2
AC090152.1
AP005899.1
AC010542.6
NUTM2B-AS1
CCDC84-DT
AL021707.2
AP002360.2
AC010536.2
AC124016.3
LINC01644
AC092295.2
HLA-F-AS1
AC015871.3
AC005332.4
LINC02678
CCDC183-AS1
AC138207.5
AC093227.1
ELOA-AS1
AC100814.2
AC103591.3
LINC02361
PCED1B-AS1
RPS6KA2-IT1
AC084824.6
AC022211.4
AC010761.3
AL049555.1
AC011477.1
HCG15
AL445645.1
AL596218.1
AC115618.1
LANCL1-AS1
LINC01006
BACE1-AS
AC007114.1
SCGB1B2P
SRD5A3-AS1
AC136475.3
AF186192.1
AC130895.1
MINCR
NR4A1AS
RAP2C-AS1
STX17-AS1
LINC00852
AC006238.1
AC024075.3
PDCD4-AS1
LINC02550
AL117327.1
UBXN10-AS1
AC245060.2
LINC02482
AC012313.2
AC018682.1
MIR4458HG
RHOXF1-AS1
AL354766.2
AL354872.1
AL691432.2
AC103691.1
AC007996.1
FGF14-AS2
MRPL20-AS1
AP002498.1
LINC01816
AC004540.2
AC006504.5
AC097376.3
AC127521.1
TDRKH-AS1
FOXO6-AS1
AC138649.1
AC016866.1
AL031600.1
LINC02846
AC008537.2
AC113139.1
HAGLROS
AC099343.4
LNCTAM34A
PSPC1-AS2
MCF2L-AS1
AC005082.1
AC018904.1
AC020658.5
HAGLR
AC096921.2
AC073651.1
MNX1-AS1
AC009948.3
ZBTB11-AS1
AL162413.1
AC073569.2
AL024508.1
AC138696.2
AC124283.3
AL645924.1
KIF26B-AS1
AC068790.3
AP000873.2
TNFRSF14-AS1
AL136295.6
CRNDE
AP002807.1
AL031985.3
AL021707.3
AC092687.3
AC007878.1
AC004223.4
AC090425.3
AP001434.1
AC087284.1
UBE2Q1-AS1
AC027763.2
AP001107.4
AP001160.1
AC104564.3
MIR223HG
AC108134.2
AC026124.2
LINC02762
AP001505.1
LINP1
AL161421.1
AC083900.1
MMP25-AS1
AC027288.1
AL596325.2
ZNF503-AS2
LINC01770
AL450263.1
AATBC
AL357079.1
AC093726.1
AC027228.2
LINC02257
AC068234.2
AC016727.1
AC087222.1
DGCR11
AC020765.2
SEPTIN9-DT
AC024075.2
AL133520.1
AL031716.1
AC099518.6
AC068473.5
AC093297.2
Z99572.1
AC116407.2
AC000123.1
MIR4435-2HG
AL606834.1
AC116407.1
AL358075.2
ZNF793-AS1
AC093278.2
GARS1-DT
A2M-AS1
AC040970.1
AC092801.1
AL139349.1
AC026412.3
POLH-AS1
AP001029.1
AL133371.2
HMGN3-AS1
AL117336.2
AL162511.1
AP000866.5
AC115618.2
MAP3K14-AS1
AC025165.5
LINC02814
AC006449.2
ANKRD44-IT1
AC093157.1
ACBD3-AS1
AC008014.1
AC073957.3
ZNF528-AS1
FEZF1-AS1
LINC01436
LINC00957
MIR3142HG
AL049840.7
AC124319.1
AL139041.1
AC027020.2
AC009812.4
AC087276.2
AL365330.1
AC010789.1
TRAM2-AS1
AC080013.4
AL050309.1
AL136531.1
MIF-AS1
AC096586.2
AL645568.1
AL135818.1
AC108727.1
AC011451.1
AP001625.2
AC012511.1
AC003102.1
DHRS4-AS1
INE1
AC006270.1
AC023157.2
LINC01786
AC074032.1
AC073389.3
AC016065.1
AL139288.1
AP000786.1
AC253536.6
AGAP1-IT1
AL157402.2
Z84492.1
AL445222.2
AL161431.1
DGCR9
AC138207.4
CFLAR-AS1
GEMIN7-AS1
GSEC
AC123595.1
AL691482.4
AP001469.2
ST3GAL5-AS1
AC104463.2
AC083843.3
AC015911.3
Z69706.1
AL356740.1
AL360219.2
LINC00973
LINC01569
BBOX1-AS1
HS1BP3-IT1
EMSLR
AL354696.1
ATP1B3-AS1
AC147067.1
ITCH-IT1
AL031717.1
AL162274.2
AL513218.1
ASH1L-AS1
AC005253.1
AP000553.2
AC074117.1
AL358472.3
AC133552.5
AFAP1-AS1
AC053513.2
AL137779.2
AC008946.1
AC058791.1
AC005046.2
AL118558.3
AC026471.4
AL139289.1
AC093726.2
ARHGEF2-AS1
RASSF10-DT
AL513165.1
AC005899.7
AC107294.2
AC026704.1
LINC00958
AC009237.15
AC092171.5
UBA6-AS1
AC004884.2
AC008763.1
AC242842.1
AL513327.1
AC011374.2
AP002761.4
LINC01176
AC036214.2
ERVH48-1
AP001528.1
AC079807.1
AC022784.1
LINC00853
KDM4A-AS1
AL049836.1
AL359962.1
NEAT1
AC002091.1
GAS8-AS1
AC139768.1
AL683807.1
DGUOK-AS1
AL606489.1
SLC25A25-AS1
GK-IT1
ADGRD1-AS1
AC040169.1
LINC00324
TRAPPC12-AS1
LINC02300
AC027031.2
AC093484.4
LINC00482
AC004069.1
AC008760.2
AL136115.2
AC046143.2
AC073316.2
EXOC3-AS1
GAS6-AS1
LINC00654
PINK1-AS
AC007383.1
B4GALT1-AS1
AC004130.2
AC138028.4
AC037198.1
AC245297.4
BX284668.5
ACAP2-IT1
AC115522.1
AC111149.2
AC244197.2
AC008735.2
MIATNB
AC016831.1
LINC01671
AL513477.2
THAP9-AS1
AC108673.2
LINC01508
AZIN1-AS1
KRTAP5-AS1
AC004918.5
AC004908.3
AL021878.2
AC234775.3
AC098851.1
ELFN1-AS1
BET1-AS1
ERICH6-AS1
RMRP
AC124248.1
AC002398.1
AC026740.1
LINC02449
SENCR
LINC01943
LINC01355
AC083880.1
AL049840.2
MIR9-3HG
AC138207.2
CRIM1-DT
LINC02481
AL096828.3
AC008915.3
AL513534.3
AC079684.2
AC108134.1
EIF3J-DT
OCIAD1-AS1
AC108449.2
AC084036.1
FAM160A1-DT
AC138393.3
LINC01389
AP006621.4
PRANCR
AC009065.6
AC125257.1
VIM-AS1
LINC01511
AC102953.2
AC018755.4
AC012557.1
AC012181.2
HCP5
PRKAG2-AS1
UNC5B-AS1
AL354836.1
SDCBP2-AS1
ELF3-AS1
AC024933.1
AC008105.3
AC040977.1
XIST
AP006621.3
AC009065.5
AC079210.1
AC007546.1
AC016542.1
AC011477.2
AP001458.1
AC145207.8
AC004923.4
AC004233.2
AC009090.3
PACERR
AL121584.1
BOLA3-AS1
AC012467.1
AC092118.1
DRAIC
AC009283.1
LINC01348
AC084824.5
GAS5-AS1
LINC01977
COA6-AS1
SNHG9
PANK2-AS1
AC092718.4
AL157932.1
SFTA1P
AL355802.3
SCAMP1-AS1
AC079414.3
AC138932.6
AC036176.1
LINC01767
PICART1
AC018809.2
LINC01534
STARD7-AS1
AC005261.3
LINC02345
AL590560.3
AC108488.1
AP000866.6
LINC01842
LINC00638
AC067852.2
KCNMB2-AS1
TBILA
NAALADL2-AS2
LINC01003
AL136295.7
AL021392.1
AL133342.1
RNASEH1-AS1
AL035461.3
AL138921.2
AP003717.1
AC127502.2
AC020916.1
AL109811.2
AL645608.8
AL928654.1
AC139795.2
AC083799.1
AC093627.4
AC027307.2
GABPB1-AS1
LINC00205
RASSF8-AS1
FGD5-AS1
CTBP1-AS
NDUFV2-AS1
AC068790.2
AC242426.2
AC027277.2
AL442224.1
PCAT6
AC107027.3
AC074212.1
AC104031.1
AP001372.2
LINC02471
AC005034.6
AP001574.1
AC006206.2
AC004812.2
AL589843.1
GIHCG
TAF1A-AS1
AP003352.1
AC106771.1
LINC00641
GATA6-AS1
FOXP4-AS1
NNT-AS1
AC124045.1
DNMBP-AS1
LINC01124
LINC00511
AC005670.3
AC026355.2
AC007485.1
LINC01559
SNHG16
ANKRD44-AS1
AC019131.2
AL591895.1
AL132989.2
LINC02604
LINC01315
AC022400.1
AC093110.1
AC078883.1
AL157871.2
AC025154.2
LUCAT1
AC016590.2
FRGCA
AL109936.3
AC127024.4
AP001453.4
ZNF436-AS1
AC234772.2
AL928654.2
AC130650.2
AL442125.2
AC145207.5
AC253536.3
FLNB-AS1
LINC00847
AC114488.1
LIMS1-AS1
AC096992.2
ZNF32-AS2
LINC00578
LINC02198
EML4-AS1
AP002761.1
AP003419.3
LINC00885
AC002128.1
AC068888.1
AC112496.1
AL590723.1
AC068338.2
AL049840.4
GK-AS1
AC037487.2
AL391244.1
AC016717.2
CLDN10-AS1
AC025171.1
AC008870.2
AC106028.3
TMEM161B-AS1
AC114760.2
LINC00426
ITGB2-AS1
AC015813.1
NBR2
ZNF426-DT
TTC39A-AS1
AC092279.1
AP003119.3
HM13-IT1
LINC00839
AL008582.1
AC007991.2
AC009120.3
AC133919.2
AL391001.1
AC253576.2
AL355312.4
AL031058.1
AC013457.1
AL136304.1
AP000695.2
SNHG29
AL139246.3
AL021807.1
ZEB1-AS1
LINC02418
BCL2L1-AS1
ARHGAP5-AS1
AL031667.3
AC025575.2
AP004608.1
AC120053.1
LINC01936
AC008267.5
AC005034.4
AP001330.4
LINC01876
MMP2-AS1
AC008982.2
AL022328.3
LINC00623
MAL2-AS1
AC007406.5
PTOV1-AS2
AC012065.3
ARRDC1-AS1
AL132657.1
AC008972.2
AL139407.1
LINC02446
CFAP58-DT
PIK3CD-AS2
MUC20-OT1
TP53TG1
LINC02416
EBLN3P
TIPARP-AS1
LINC00676
AL354892.2
AC079384.1
AC093495.1
AP001271.1
LINC02062
AL031847.1
AP000695.1
AC024075.1
AC092171.4
AC007014.2
ZNF460-AS1
LINC02777
AC008760.1
UBL7-AS1
AC010547.2
AL079303.1
AC022101.1
ASMTL-AS1
MAGI2-AS3
AC125603.1
AP000757.1
AP003170.3
TYMSOS
SNHG8
AC090579.1
AL606834.2
LINC02035
AL022316.1
AC112220.2
Z68871.1
DPP10-AS1
AC124798.1
SPINT1-AS1
AC026367.3
Z98884.2
MECOM-AS1
AL445493.3
AC010136.1
AC012073.1
LINC00886
AL136320.1
GAPLINC
AC008124.1
U62317.2
AC104984.5
PSMA3-AS1
AC004067.1
LINC00342
AC133644.1
AC023043.4
AC106782.5
PARAL1
AF129075.2
AC112722.1
AC005479.2
AC007552.2
AC073389.1
LINC00909
LINC02381
AC244517.7
AC093673.1
ENTPD3-AS1
LINC01232
AP000894.4
DOCK9-DT
SNHG15
ZBED5-AS1
AL031775.2
AC131011.2
LINC01942
AC002553.1
AC090772.3
SNHG3
AL021578.1
AL049840.5
AL365361.1
SRGAP3-AS2
AC079610.1
AP005233.2
AC236972.3
AC080112.2
AC097641.2
AC009318.3
AL158212.3
AL353804.1
LINC01186
AC120498.2
LINC00460
LINC00884
NUTM2A-AS1
AP001429.1
AL121899.1
AL513320.1
AL589765.4
AL118558.4
ABALON
AL049838.1
AC004982.2
AC232271.1
ZNF710-AS1
AL157786.1
AL132989.1
DCST1-AS1
SLC9A3-AS1
LINC02772
UCA1
AC040160.1
Z82243.1
MEG3
AC007938.3
AC009779.3
U91328.1
AC139100.2
PLAC4
PCBP1-AS1
BANCR
TRPM2-AS
AC079145.1
AC098487.1
AC005479.1
SLC25A21-AS1
AC090739.1
AC068580.3
AP002336.2
AL359513.1
AF131215.6
FTX
AC009113.1
AP000759.1
AC007319.1
TONSL-AS1
AC020558.2
LINC01705
AC004585.1
AL355488.1
AC060766.4
AL590705.3
SNHG25
AP001469.3
AC136475.2
AC097468.3
ERICD
AC078846.1
LINC01547
MIR31HG
AC025287.3
AC121761.2
AC121757.1
AC073842.2
AC107959.3
AC017100.1
MZF1-AS1
AC099850.4
AC006435.2
DPYD-AS1
TBX2-AS1
AC109347.2
AC026689.1
AL031673.1
LINC00513
AC090204.1
SNHG10
LINC01089
AC109460.2
MIR1915HG
LINC00865
AC021078.1
AC079907.1
AL031186.1
LINC02866
AL683813.2
AL355075.2
FENDRR
AP003119.1
BX470102.1
SNHG11
SNHG1
AL135905.1
AC022144.1
AC027575.3
LMNTD2-AS1
ZNRD2-AS1
CYTOR
AC104695.3
AC018521.6
LINC02555
AC019117.2
AC108134.4
CKMT2-AS1
DLEU2
AL355001.2
LINC00922
AC007292.1
AL512413.1
AC011468.1
LENG8-AS1
AC011815.1
AC005041.3
KRT7-AS
FAM30A
AC034231.1
GATA2-AS1
MALAT1
MIR193BHG
CIRBP-AS1
AP003390.1
EPB41L4A-AS1
AC002091.2
AC110619.1
H19
AL021707.4
AC009686.2
AC006017.1
AC012640.4
AC129507.2
AL035446.1
ALMS1-IT1
LINC01137
PARD3-AS1
TAPT1-AS1
AC004908.1
LINC02014
AC087752.4
AC026356.1
PTOV1-AS1
RAD51-AS1
AC106897.2
AP001830.1
C20orf197
AC087623.1
AP003469.2
ZKSCAN2-DT
AC127496.5
ATXN1-AS1
AC008035.1
AL451165.2
AL354920.1
AC004596.1
AC005261.1
LINC01719
LINC01215
LINC02575
SNHG5
AC004816.1
AC068987.3
RRN3P2
AL031714.1
LINC01214
PICSAR
AC004982.1
AL158071.3
AC020913.3
MIR210HG
AC074135.1
THAP7-AS1
AC020663.2
FAM111A-DT
AC024560.3
AC025580.1
AC092747.4
MUC12-AS1
AL162724.2
LINC02474
ZNF561-AS1
AC009120.2
CNNM3-DT
AC104695.4
AL158166.2
AC002467.1
AC131009.3
LINC01004
ARHGAP27P1-BPTFP1-KPNA2P3
DTNB-AS1
AF178030.1
SMC5-AS1
AC090425.2
AC108673.3
AC022733.1
DLGAP1-AS1
AC114810.1
AC084375.1
AL049869.3
AC004241.3
LINC00926
AC073508.3
AC008906.1
AL132712.1
RAB30-DT
AL355574.1
AC010186.3
AL139393.3
AC010273.3
AC104667.2
EP300-AS1
AL133338.1
AL133445.2
AL138756.1
AC141002.1
EGOT
LINC01287
AL662844.3
CBR3-AS1
AC020978.3
AC016394.2
AC048341.1
AC145343.1
AC012360.3
AC011294.1
CR936218.1
AC004832.5
NARF-IT1
LINC01106
IRF1-AS1
AC064836.2
AC020915.2
PCCA-DT
LINC01150
AC091185.1
AC010615.2
BRWD1-AS2
AC005632.3
PSMG3-AS1
AC079949.1
LINC00894
AC007342.5
AC022211.2
AC092953.2
LINC01269
AC020594.1
AC005674.2
MIAT
AL512791.1
AC002128.2
LINC00339
AC015982.2
AL162595.1
LINC01023
MAP3K2-DT
AC055822.1
BAIAP2-DT
AC012645.1
ADCY6-DT
ZNF667-AS1
AC144831.1
AC022784.5
AL359697.1
LINC00174
AC147067.2
AF064858.1
MCCC1-AS1
KANSL1L-AS1
MELTF-AS1
CPNE8-AS1
SNHG17
AC120498.4
AC129507.3
LINC02315
AC244090.1
Z98257.1
AC024941.2
AC011445.2
PRKCQ-AS1
AC011462.4
AC020978.4
MIR222HG
AC024909.1
AC087273.2
SOS1-IT1
RPARP-AS1
STAG3L5P-PVRIG2P-PILRB
AC011498.6
AC037198.2
GPRC5D-AS1
SNHG7
MACC1-AS1
AC138956.2
AC068580.1
AC016957.2
NIFK-AS1
AL109761.1
AC010442.1
CASC15
H1FX-AS1
AC073896.3
AC018926.2
AC137932.1
AC234582.1
LINC01376
KMT2E-AS1
AC023509.3
AL049870.3
AC009403.1
AC067838.1
AL441992.2
AC108451.2
WAC-AS1
ALG13-AS1
NR2F1-AS1
HOXB-AS3
AC132872.1
AL645933.3
AC087286.1
LINC01578
AL138976.2
AC008875.1
AC002310.1
AC009309.2
AC104819.3
LINC01278
AC104958.2
AC006333.1
AL161785.1
AC012181.1
TMEM9B-AS1
AL359643.3
AC090559.1
LINC01614
AC245041.2
AC103706.1
HCG11
AP001628.1
AL365203.2
AP005131.7
AC018647.2
AC020907.1
AC022509.2
AL450326.1
AC022916.2
ADAMTSL4-AS2
AC003092.1
AC092123.1
HOXB-AS1
AL117336.1
AL354733.3
AC011676.1
AC108134.3
AC093799.1
AC012306.2
MIR22HG
AC003965.2
C1RL-AS1
AC022167.2
AC022306.2
MIR29B2CHG
SLC12A9-AS1
AC132872.3
AC005083.1
AC015726.1
AL604028.1
AC245128.3
RNF213-AS1
AC127024.5
AC007342.4
CHROMR
AL390728.6
MAST4-AS1
AC009090.1
AC004846.1
AC010531.6
ELN-AS1
AL731533.2
AC053527.2
LINC00630
AC131971.1
SCAT1
AC008972.1
LINC01138
AC125603.2
AC048382.2
AC027644.3
AC005288.1
AC055720.2
HEIH
BX293535.1
WARS2-AS1
HIF1A-AS3
LINC01781
AL391069.2
LINC01094
ILF3-DT
PABPC4-AS1
AC096741.1
AC145423.3
AC009118.3
AC026202.2
MIR503HG
AC006042.1
AC124283.2
AC064807.1
ZNF687-AS1
AL035587.1
SH3BP5-AS1
IDH1-AS1
AL844908.1
AL359715.3
AC093249.6
SNHG28
LINC00861
AC046143.1
AC092171.2
AL592148.3
AL022328.4
AC012645.3
U47924.2
AC011461.1
PCAT19
ARHGAP31-AS1
AC135803.1
AC020907.4
Z83843.1
ZNF790-AS1
LINC02544
AL512598.1
AC016773.2
AC087752.3
AC022400.6
AP002954.1
AP001207.3
AC139530.1
AC005070.3
AL160271.2
AC008771.1
RBMS3-AS3
AC016747.1
AL160006.1
ATP1A1-AS1
AC011472.4
ST8SIA6-AS1
AGBL5-IT1
AC097639.1
NCK1-DT
PRRT3-AS1
AL139120.1
AC005540.1
SNHG32
AL121790.2
TGFB2-AS1
AC080038.2
AC073046.1
AC005021.1
AC087741.2
AL596094.1
STIM2-AS1
AP001065.3
AL391988.1
TMEM99
ZSCAN16-AS1
A1BG-AS1
AL365181.2
AP000240.1
AC125437.1
RHOA-IT1
AL162724.1
AC063965.2
PRKAR1B-AS1
AC026369.2
AC060780.1
AC018553.1
AC022613.1
SMIM25
RAB11B-AS1
AC007405.4
SOX21-AS1
AC107952.2
AC109446.3
SCARNA9
AC062037.3
AP000866.2
LINC01980
ASB16-AS1
MIR181A2HG
AC067852.3
AC025178.2
AC098484.1
LINC02154
AC010969.2
LINC02004
AC084117.1
AC006449.7
AC083964.1
AC011468.5
MYLK-AS1
SNHG30
AC002480.1
AL512274.1
AC093788.1
AC107464.2
AC005520.4
SCAT2
AC013275.1
AC090589.3
RTCA-AS1
AC008966.1
AL353150.1
AC100830.2
MALINC1
FAM83A-AS1
TMEM92-AS1
CEBPA-DT
LINC02864
AP003486.1
AC092535.5
AC010245.2
AC090114.2
AC099568.2
AL096865.1
AC009032.1
AC132938.4
LINC02122
AC012615.6
AL121772.3
AP001432.1
AL135999.1
OSER1-DT
OIP5-AS1
AC132192.2
AP001486.2
AC129507.4
AL022313.2
AL050341.2
AL157392.3
AC006547.1
AL158166.1
ZFPM2-AS1
AL590652.1
AC116914.2
AC022150.2
ZNF236-DT
BX539320.1
RNF157-AS1
AC073611.1
AC011472.1
AC092119.2
AC004466.3
AL359962.2
AL139260.1
AC091057.1
AL121601.1
LINC01088
AC027796.4
KIAA1671-AS1
AC010761.1
AC023421.1
LINC00526
AL049552.1
AC022007.1
AC018653.3
AC107294.3
U52111.1
AC027117.1
DUBR
AC005229.4
NFYC-AS1
AC084018.1
OSMR-AS1
AL022328.1
AC018816.1
AC007541.1
AC005104.1
DNM3OS
LINC02615
AC080162.1
AP001318.2
AC083862.1
AL135818.2
ANKRD10-IT1
AC011944.1
AC006942.1
RARA-AS1
AC005696.1
AC018638.7
AC067817.2
AC130371.2
HECW2-AS1
NEBL-AS1
LINC02159
AC120349.1
AC010980.2
AC008764.2
AC068305.2
AL136418.3
AC010998.3
LINC00649
AC015712.1
GLIS2-AS1
AC087392.1
AC019080.5
AC135050.6
AC026471.1
AC005586.1
ZNF529-AS1
AC008608.2
AL033519.4
AC017104.1
NRSN2-AS1
AC010168.2
AC004264.1
AC048344.4
CASC19
AC099343.3
CCR5AS
AL078581.2
AL157392.4
CREB3L2-AS1
LINC00920
LINC01270
AC073655.2
AC015849.3
HDAC4-AS1
LINC00653
CD2BP2-DT
AL359921.2
AC087741.1
EXOSC10-AS1
AP001178.2
AL355353.2
MAPKAPK5-AS1
GAS6-DT
HCG18
FAM13A-AS1
AP000254.2
AC139887.2
AC015922.3
BTBD9-AS1
BX640514.2
DANCR
AC022364.1
ACTA2-AS1
AC093752.3
YTHDF3-AS1
AC254562.3
AC141930.1
AC068790.5
RBPMS-AS1
AL157394.1
AL450384.2
LINC02398
MIR155HG
SNHG26
AL133243.2
AC063948.1
LINC-PINT
HHIP-AS1
AC006213.4
AL359921.1
AC022034.1
AC245884.8
AC021016.1
RFX3-AS1
AC010883.1
LINC02321
AC121761.1
TOLLIP-AS1
AC009506.2
LINC01290
AC073534.2
AP002840.2
NPTN-IT1
AC026801.2
AC066613.1
AC025171.5
AL163051.1
AL450998.2
LINC01836
AC004477.3
C6orf99
AC015961.2
N4BP2L2-IT2
GMDS-DT
AP000766.1
AC245041.1
AL596244.1
AC079949.2
SRP14-AS1
AC109322.1
AC012368.1
AC002401.4
LINC02195
AC079467.1
AP000692.1
LINC01224
AL136295.2
SNHG14
AC010719.1
AC024361.1
HOTAIRM1
AC008115.3
ZNF350-AS1
MBNL1-AS1
AC015922.2
AC002550.2
AC095057.3
AC009065.3
SAP30L-AS1
LINC01806
AL357992.1
AL137782.1
AC010226.1
AC020910.5
DLG5-AS1
AC090517.2
MIR3936HG
AC107375.1
AL731566.2
DLEU1
AL021707.7
ADNP-AS1
ZNF213-AS1
AL031709.1
AC243964.3
IGBP1-AS1
AC106820.3
SERTAD4-AS1
AP001189.3
CASC9
LINC00941
BCAR3-AS1
MIR100HG
ZFAS1
UBR5-AS1
LINC01560
AL138963.1
AC009054.2
AC090181.2
AL022322.1
AC145098.1
LINC00942
SCAANT1
AC091271.1
AC009022.1
SP2-AS1
ST7-AS1
AC004148.1
AL392172.1
AC004253.1
AP001816.1
NKILA
Z95115.1
AC011476.3
AC105290.1
RUSC1-AS1
LINC02657
USP30-AS1
AP003119.2
U47924.3
AL365181.3
FOXN3-AS1
AC025171.2
LINC01273
DBH-AS1
HOXA-AS2
LINC00467
AL513318.2
AL390719.2
KLF7-IT1
LINC00667
AC115989.1
LINC02541
AL023284.4
AL662844.4
AC093010.2
AC090948.1
AL357033.3
AL157838.1
UGDH-AS1
AC023043.1
LINC01857
ZNF674-AS1
LINC01426
AL158206.1
TNKS2-AS1
STARD4-AS1
AC245140.2
AC002070.1
AL035661.1
AC027097.2
AL162586.1
AC103957.2
PSORS1C3
AC099518.1
AC009237.14
AC025917.1
AC026401.3
AP001033.3
AC092115.4
AC002470.1
LINC00665
AC011503.2
MIR200CHG
PAXBP1-AS1
AC008280.2
AL118511.1
UBE2D3-AS1
AC010973.2
TRIM52-AS1
AL355075.4
AC022706.1
LINC02038
POU6F2-AS2
AC004540.1
AL391422.4
LINC01871
AC009812.1
CDC37L1-DT
MYO16-AS1
AP001107.9
SNHG19
AL121820.2
AL035409.1
AC135050.3
AC022150.4
AC026369.3
AC144652.1
AC007216.3
AP006623.1
LINC01503
ODC1-DT
AC016394.3
LINC01133
AC016888.1
MID1IP1-AS1
AC022075.1
AC016831.4
CARD8-AS1
AC092368.3
AC027288.3
BX322562.1
AC005838.3
AL138760.1
AL391427.1
AC025165.4
LINC02036
AC004034.1
AC009275.1
LINC02489
AC103702.2
AC007384.1
LINC00239
USP46-AS1
TRG-AS1
AC104794.3
LINC02100
AL354989.1
LINC01843
AC005911.1
AC100826.1
AC092803.1
AL021707.8
AL603839.3
MIR663AHG
LINC01419
CCDC18-AS1
DICER1-AS1
AC012313.1
AC012236.1
LINC02585
AC008443.5
AL023653.1
AC092071.1
AC007566.1
AL021707.6
AC016590.3
AC008393.1
AL590764.1
JPX
AC016876.2
AC073487.1
AL359881.1
WNT5A-AS1
AC089983.1
TNFRSF10A-AS1
LINC02609
AL031670.1
AC016877.3
AC005332.3
LINC01504
AL121839.2
AC009041.3
MAN1B1-DT
AL645608.7
SOCS2-AS1
AC011939.2
AL033397.2
AC116036.2
AL360181.2
AP002907.1
AL139384.1
AC006237.1
LINC00893
AC104083.1
AC139887.1
AL731567.1
AC002116.2
AL139089.1
AC243967.2
SBF2-AS1
AC079921.2
AL391834.1
AC005840.4
TRAF3IP2-AS1
AL359091.4
ATP2A1-AS1
NINJ2-AS1
AC012146.1
AC027601.1
AC015912.3
AC011442.1
AL357093.2
AC079922.2
AC106738.1
AL133410.1
